# Supplementary material for: Circulating Levels of the Interferon-γ-Regulated Chemokines CXCL10/CXCL11, IL-6 and HGF Predict Outcome in Metastatic Renal Cell Carcinoma Patients Treated with Antiangiogenic Therapy
Source: Cancers (Basel). 2021 Jun 7;13(11):2849. doi: 10.3390/cancers13112849 (PMC8201218; doi:10.3390/cancers13112849)
Supplement: Supplementary file 1 [file cancers-13-02849-s001.zip]

Archive with 1 entries (1 files):
- cancers-1174644-supplementary.pdf
